# Supplementary material for: Bioactive Compounds of Shrimp Shell Waste from Palaemon serratus and Palaemon varians from Portuguese Coast
Source: Antioxidants (Basel). 2023 Feb 9;12(2):435. doi: 10.3390/antiox12020435 (PMC9952640; doi:10.3390/antiox12020435)
Supplement: Supplementary file 1 [file antioxidants-12-00435-s001.zip]

Archive with 1 entries (1 files):
- antioxidants-2164313-supplementary.pdf
